# Supplementary material for: Reflectance Measurements from Aerial and Proximal Sensors Provide Similar Precision in Predicting the Rice Yield Response to Mid-Season N Applications
Source: Sensors (Basel). 2023 Jul 7;23(13):6218. doi: 10.3390/s23136218 (PMC10346761; doi:10.3390/s23136218)
Supplement: Supplementary file 1 [file sensors-23-06218-s001.zip]

Archive with 1 entries (1 files):
- sensors-2316296-supplementary.pdf
